# Supplementary material for: The Nix locus on the male-specific homologue of chromosome 1 in Aedes albopictus is a strong candidate for a male-determining factor
Source: Parasit Vectors. 2018 Dec 24;11(Suppl 2):647. doi: 10.1186/s13071-018-3215-8 (PMC6304787; doi:10.1186/s13071-018-3215-8)
Supplement: Supplementary file 2 — Text. Genomic (Fellini aka Rimini) and transcriptome (Rimini) sequences used in the assembly of the Ae. albopictus Nix locus. (TXT 2 kb) [file 13071_2018_3215_MOESM2_ESM.txt]

>C8454750_fellini AAATATTAGTTTTATGACATACTTGTTTTCTGAGTGTAGCAAAAATATGAAAACACATTTTTGTACTTTGAATGTTAAGCGTGTATGCTTTTTGGTTTGGTTATGTCAATATGTCAATTGTTAAACCCATGTTAATAGTTTTAATTTTTTTTAATCAAATTCTTTTTTTAAGTAATGTACAGTAAAAGTGAACTTAATCTCATTAACAATCAATTTGAATACATTAAAAAATATTGCATATACATTGGAAACATTCCCGCCGAAGTATCGAAAACAGATTTAATTGCAAAATTTTCCGTATTTGGTGAAATATCTAACTTATACATGAAGTCATTCATTCAGTTTTGTGATGTGAAACCGGCAGTTGTTCGTTACAGAC
>C5613352_fellini
TAACACTTTTATATAATCGCTCAATTGGAATATTCGGACTACCATCTAATTTCACAGAAGCAAAACTGCACGATGAATTTTCAAGGTTTGTGTGGCAATGTGAATCCAAATGAGACAGATAAATATAAAAGCTACTCAGATGAAAAGACCTTGAAGGTCGAAATTAGACATTATATTTTTATATGTTTTCAGGTATGGCAGAATTGAAAAAAATAGACTAGTGTACGACTCAACCGGACACTCTAAACAATACGGTT
>C7387974-1_fellini
GAAAAGCACTTGTCTGCTCAAGCGGCCAAACAGGAAATGGACCGCAGTGATCATACAGGACGTAAAATTGCAGTTCGGTTTGTTCCAGAAAAAGAGTAGGGCAGATATTAAATCTAGTGACAGAACAAAGCAACTAGCACCGTACTAAAAATGGCGTAGGGTTCTCGAATATTTCGAGAGCTACTTACCATTTGTGTCATACACAATTAAAATGACTGACAAGTCTATCTACTTACTCGCAATCTATTTTATCGCAGGTTTATCAATAAGAATTTTAGTGCCTGCACAACGTTGGGTTTGATCTGATGTAATAAT
>comp292865_c0_seq1
GTTAAACCCATGTTAATAGTTTTAATTTTTTTTAATCAAATTCTTTTTTTAAGTAATGTACAGTAAAAGTGAACTTAATCTCATTAACAATCAATTTGAATACATTAAAAAATATTGCATATACATTGGAAACATTCCCGCCGAAGTATCGAAAACAGATTTAATTGCAAAATTTTCCGTATTTGGTGAAATATCTAACTTATACATGAAGTCATTCATTCAGTTTTGTGATGTGAAACCGGCAGTTGTTCGTTACAGACTGATGAAAAGTGTAAAGGAATCTTCAAGTTTACACAATAGTCGATATATTCAATCGGTTTTAATAGTTCTGCCACTAGATTCTTCCTACAATAATTACTTTCTTCCTTACAACACTTGTGTTGTGGTATACACTTATAACAAATTTGGCATGGTAGATTTTTATCAAAAATTCAGTAAATTAGGAGATATACATGCGATGAAGAAAGCTACAAATGTCATGGTTTACATTAGCTTTGTATCAGAAAGAGCTGCAAGGACCATTCTGGATACTAAGCCTACAGATATACATATAAATGTACAAACAATTAATCATGTTACACGA
>comp292865_c0_seq3
GTATTACTTATATTAACGGACTTTAGCAATGGTTGAACTTGTTTATGTTTTTTATCAAAAATTCAGTAAATTAGGAGATATACATGCGATGAAGAAAGCTACAAATGTCATGGTTTACATTAGCTTTGTATCAGAAAGAGCTGCAAGGACCATTCTGGATACTAAGCCTACAGATATACATATAAATGTACAAACAATTAATCATGTTACACGA
>comp770372_c0_seq1
CATGTTACACGAAATATTAACGTATGCTTAATAGATTTTGAAAAGGAATGTACATCAAATACGGCGATAAAATTAACACTTTTATATAATCGCTCAATTGGAATATTCGGACTACCATCTAATTTCACAGAAGCAAAACTGCACGATGAATTTTCAAGGTTTGTGTGGCAATGTGAATCCAAATGAGACAGATAAATATAAAAGCTACTCAGATGAAAAGACCTTGAAGGTCGAAATTAGACATTATATTTTTATAT
>comp618873_c0_seq1
AGACTAGTGTACGACTCAACCGGACACTCTAAACAATACGGTTTTGTTTATTATGAAAAGCACTTGTCTGCTCAAGCGGCCAAACAGGAAATGGACCGCAGTGATCATACAGGACGTAAAATTGCAGTTCGGTTTGTTCCAGAAAAAGAGTAGGGCAGATATTAAATCTAGTGACAGAACAAAGCAACTAGCACCGTACTAAAAATGGCGTAGGGTTCTCGAATATTTCGAGAGCTACTTACCATTTGTGTCATACACAATTAAAATGACTGACAAGTCTATCTACTTACTCGCAATCTATTTTATCGCAGGTTTATCAATAAGAATTTTAGTGCCTGCACAACGTTGGGTTTGATCTGATGTAATAATCATAATCAAAATTTTCCAACCAAATTAAAGCTAGCTATATGTAAAGTAGCCTTGCGTGAAACAAGTAACTTTTGCGTGATTTCATAAGCCCAAGGCTCAATTTAGCAATCAATGATTAGTACTACTATTAATATAACCATGTTAGGATCGGTTTTAAATAACTAAATTTGTTGCTTCTGGTGAAAAACCATGTTTGAACTTTATGTTATATTTTGCTGTCGGGCTTAGTTACCG
